# Supplementary material for: Identification of pyroptosis-related long non-coding RNAs with prognosis and therapy in lung squamous cell carcinoma
Source: Sci Rep. 2022 Jul 1;12:11206. doi: 10.1038/s41598-022-15373-6 (PMC9249737; doi:10.1038/s41598-022-15373-6)
Supplement: Supplementary file 3 — Supplementary Table S2. [file 41598_2022_15373_MOESM3_ESM.xlsx]

## Sheet: Sheet1
Table S2.The primer sequences of the genes
Primers	Primers sequence (5′-3′)
Gene names	Forward primer	Reverse primer
MIR3945HG	GAGCATTCGTCATTGTCTGTATCT	ACTACTAGGCAGCACTTCTTCT
AP005899.1	CTTGCTCTGCTCCTGTTCCTACTTG	GGCTCATAGACCACTCCCTCCTG
AC010422.4	GCACCTCCTCACTCCTCCTTCC	CCATCCACCTCCTTCCATTGAACTG
AL021154.1	TGCTAACAGTCCCTACACAGAT	TAAGAGAACACAACCTTCACATGG
AC130462.2	CTGCCTGAGGTTCCTGAGTA	TTGTGGTGAGCCGAGATAGT
LINC00482	CGATCTGTGCTGGACTTCTG	GATGTCTCCTCATTGCTGTAGTT
AC138035.1	TGATTCAACAGGAGGAGATAAGGA	TCTTTCTTTGTATCGGTGCTCAG
C10orf55	GAGGTCATCACTGCTCACTT	ACCACTCTACACTCATACATTCAA
AC008734.1	CACTCTGGAATAACACGGTCAC	CGTTAGGAAGCAGTTACCACAG
LINC02408	CAGGCAGGCAGTTCTGATAG	GCCACTTTACAACCAAGATTCC
AC104785.1	GAATCTGGGAAGGCTTTTCATCA	GCACCTTACTCGCATCACATT
Beta-actin	TGACGTGGACATCCGCAAAG	CTGGAAGGTGGACAGCGAGG
